# Supplementary material for: Identification of Novel Fusion Transcripts in High Grade Serous Ovarian Cancer
Source: Int J Mol Sci. 2021 Apr 30;22(9):4791. doi: 10.3390/ijms22094791 (PMC8125626; doi:10.3390/ijms22094791)
Supplement: Supplementary file 1 [file ijms-22-04791-s001.zip]

Archive with 7 entries (5 files):
- ijms-1180631-Supplemental/
- ijms-1180631-Supplemental/Supplemental/
- ijms-1180631-Supplemental/Supplemental/Supplementary Table S1 - All fusion transcripts.xlsx
- ijms-1180631-Supplemental/Supplemental/Supplementary Table S2 - Chemo-response patient characteristics.pdf
- ijms-1180631-Supplemental/Supplemental/Supplementary Table S3 - Significant fusion genes survival.pdf
- ijms-1180631-Supplemental/Supplemental/Supplementary Table S4 - Validation of fusion genes survival.pdf
- ijms-1180631-Supplemental/Supplemental/Supplementary Table S5 - Fusion Transcript Size Analysis.pdf
